# Supplementary material for: REV3 promotes cellular tolerance to 5-fluorodeoxyuridine by activating translesion DNA synthesis and intra-S checkpoint
Source: PLoS Genet. 2024 Jul 2;20(7):e1011341. doi: 10.1371/journal.pgen.1011341 (PMC11249241; doi:10.1371/journal.pgen.1011341)
Supplement: S1 Data — (XLSX) [file pgen.1011341.s004.xlsx]

## Sheet: Fig1A
		WT	RAD54/KU70	REV3	POLB	KU70	XPA	RAD18	POLH	PARP1	PRIMPOL	BRCA1	BRCA2	FANCC	POLE1 EXO	SPARTAN	RAD17	FANCJ	DDX11	TDP1/2	ATM	FEN1	POLQ	CTF18	SA2
exp1	IC50	62.55	57.93	0.0001132	54.24	50.35	168.5	20.69	66.58	5.476	9.7	18.35	13.15	57	42.28	48.88	0.904	141.1	19.74	108.8	42.82	61.14	59.13	90.15	36.42
	HillSlope	-1.002	-1.686	-0.2076	-1.492	-1.512	-3.645	-1.384	-0.769	-0.902	-0.4062	-2.727	-1.193	-1.52	-1.156	-1.655	-1.005	-5.211	-0.7875	-2.243	-1.619	-1.111	-0.8985	-1.167	-1.06
	IC90	560.486	213.247	4.47085	236.533	215.334	307.889	101.214	1159.39	62.5723	2167.53	41.0733	82.9457	241.917	282.881	184.38	8.04755	215.104	321.428	289.775	166.36	441.804	682.099	592.453	289.447
	LD90	0	-1.39415	-6.96999	-1.24464	-1.3801	-0.864267	-2.46927	1.04862	-3.16308	1.9513	-3.77041	-2.75644	-1.21217	-0.986483	-1.604	-6.12199	-1.38165	-0.802184	-0.951749	-1.75237	-0.343273	0.283301	0.0800221	-0.953382
exp2	IC50	53.12	92.46	1.167e-07	58.16	145.1	120.3	30.53	103.4	9.24	52.99	14.36	17.76	49.66	92.62	68.27	9.163	36.52	17.54	82.39	51.83	37.9	61.48	97.16	58.12
	HillSlope	-0.9472	-3.279	-0.1327	-1.191	-3.961	-1.492	-1.462	-1.918	-1.157	-1.177	-1.756	-1.423	-1.161	-1.542	-1.689	-2.431	-1.492	-0.848	-1.456	-1.967	-1.24	-1.224	-1.499	-1.402
	IC90	540.372	180.705	1.81153	367.99	252.684	524.612	137.221	325.117	61.7203	342.717	50.1849	83.1817	329.55	385.069	250.729	22.624	159.259	234.053	372.6	158.382	222.941	370.121	420.798	278.583
	LD90	0	-1.58032	-8.2206	-0.554289	-1.09662	-0.0427029	-1.97745	-0.732994	-3.13014	-0.656938	-3.42863	-2.69962	-0.713458	-0.488835	-1.10782	-4.57803	-1.76258	-1.20712	-0.536326	-1.77055	-1.27729	-0.545957	-0.360826	-0.955847
LD90		WT	RAD54/KU70	REV3	POLB	KU70	XPA	RAD18	POLH	PARP1	PRIMPOL	BRCA1	BRCA2	FANCC	POLE1 EXO	SPARTAN	RAD17	FANCJ	DDX11	TDP1/2	ATM	FEN1	POLQ	CTF18	SA2
Avg		0	-1.48723	-7.59529	-0.899462	-1.23836	-0.453485	-2.22336	0.157813	-3.14661	0.647182	-3.59952	-2.72803	-0.962813	-0.737659	-1.35591	-5.35001	-1.57211	-1.00465	-0.744037	-1.76146	-0.810283	-0.131328	-0.140402	-0.954614
SD		0	0.131639	0.884319	0.488149	0.200452	0.580934	0.347764	1.25979	0.0232966	1.8443	0.241672	0.0401818	0.352642	0.35189	0.35085	1.09174	0.269361	0.286332	0.293748	0.0128517	0.660452	0.586374	0.311727	0.00174291
for plot
LD90 Order rearranged		WT	REV3	RAD18	POLH	PRIMPOL	BRCA1	BRCA2	POLQ	KU70	RAD54/KU70	RAD17	ATM	PARP1	FEN1	POLB	XPA	FANCC	FANCJ	SPARTAN	POLE1 EXO	TDP1/2	DDX11	CTF18	SA2
Avg		0	-7.59529	-2.22336	0.157813	0.647182	-3.59952	-2.72803	-0.131328	-1.23836	-1.48723	-5.35001	-1.76146	-3.14661	-0.810283	-0.899462	-0.453485	-0.962813	-1.57211	-1.35591	-0.737659	-0.744037	-1.00465	-0.140402	-0.954614
SD		0	0.884319	0.347764	1.25979	1.8443	0.241672	0.0401818	0.586374	0.200452	0.131639	1.09174	0.0128517	0.0232966	0.660452	0.488149	0.580934	0.352642	0.269361	0.35085	0.35189	0.293748	0.286332	0.311727	0.00174291
T-TEST		WT	RAD54/KU70	REV3	POLB	KU70	XPA	RAD18	POLH	PARP1	PRIMPOL	BRCA1	BRCA2	FANCC	POLE1 EXO	SPARTAN	RAD17	FANCJ	DDX11	TDP1/2	ATM	FEN1	POLQ	CTF18	SA2
		560.486	213.247	4.47085	236.533	215.334	307.889	101.214	1159.39	62.5723	2167.53	41.0733	82.9457	241.917	282.881	184.38	8.04755	215.104	321.428	289.775	166.36	441.804	682.099	592.453	289.447
		540.372	180.705	1.81153	367.99	252.684	524.612	137.221	325.117	61.7203	342.717	50.1849	83.1817	329.55	385.069	250.729	22.624	159.259	234.053	372.6	158.382	222.941	370.121	420.798	278.583
	P-value	#DIV/0!	0.0111914	0.0101511	0.188684	0.0576488	0.460331	0.0413686	0.719656	0.0125553	0.577909	0.0184235	0.0138577	0.127825	0.175285	0.0822202	0.020629	0.0312852	0.0781192	0.146796	0.00995393	0.272223	0.894874	0.666304	0.0110512
			*	*	ns	ns	ns	*	ns	*	ns	*	*	ns	ns	ns	*	*	ns	ns	*	ns	ns	ns	*

## Sheet: Fig1B
	FUdR conc (unM)	WT	rev3
	0	100	100
1st	5	64.0333	24.5455
	10	54.75	16.0909
	25	34.3333	20.0909
	50	26.5	20.0909
		WT	rev3
	0	100	100
	5	74.8575	36.1818
2nd	10	64.3805	23.9091
	25	50.2851	21.0909
	50	38.2292	8.54545
		WT	rev3
	0	100	100
	5	67.4118	24.7222
3rd	10	58.0882	18.8889
	25	45.2941	23.75
	50	32.6471	17.7778
for plot		WT	rev3
	0	100	100
	5	68.7675	28.4832
Avg	10	59.0729	19.6296
	25	43.3042	21.6439
	50	32.4587	15.4714
		WT	rev3
	0	0	0
SD	5	5.53796	6.66782
	10	4.89017	3.96138
	25	8.15993	1.89119
	50	5.86685	6.10852

## Sheet: Fig1C
	1st	WT	REV3	POLD3	RAD18	REV1	POLH	POLK	PCNAK1644
	0	100	100	100	100	100	100	100	100
	31.25	53.3345	4.77585	16.4027	47.8061	4.39073	83.2672	55.9014	67.3223
	62.5	21.4237	3.57307	6.83199	6.48962	4.8942	81.1881	41.8826	46.4235
	125	6.66086	4.25123	2.8097	2.16528	4.64633	35.6041	15.1514	32.7276
	250	2.08716	3.89589	0.924878	0.583593	2.90843	8.89955	6.15408	15.8045
	2nd	WT	REV3	POLD3	RAD18	REV1	POLH	POLK	PCNAK1644
	0	100	100	100	100	100	100	100	100
	31.25	71.2038	7.69544	27.9373	35.2284	6.53474	74.8183	43.2221	62.8135
	62.5	51.3366	6.11878	15.791	12.4317	9.79941	49.1074	48.2042	31.9541
	125	38.6481	5.76906	7.45901	5.59141	7.81427	25.7599	27.1372	14.3805
	250	21.495	4.28059	3.3777	1.93951	4.82475	8.49524	4.38927	7.77989
	3rd	WT	REV3	POLD3	RAD18	REV1	POLH	POLK	PCNAK1644
	0	100	100	100	100	100	100	100	100
	31.25	133.703	11.5799	38.4439	63.1273	8.09204	100.397	68.3118	68.7902
	62.5	126.897	8.44989	21.5441	32.1444	11.0314	82.7085	68.9378	55.3872
	125	58.6976	3.56644	10.7751	11.0734	6.90517	21.5402	27.3165	43.2972
	250	43.0782	8.68594	5.34835	8.26528	13.6748	35.2141	17.6589	23.3551
for plot	Avg	WT	REV3	POLD3	RAD18	REV1	POLH	POLK	PCNAK1644
	0	100	100	100	100	100	100	100	100
	31.25	86.0805	8.01706	27.5946	48.7206	6.33917	86.1608	55.8118	66.3087
	62.5	66.5526	6.04725	14.7224	17.0219	8.575	71.0013	53.0082	44.5883
	125	34.6688	4.52891	7.01459	6.27668	6.45526	27.6347	23.2017	30.1351
	250	22.2201	5.6208	3.21698	3.59613	7.13598	17.5363	9.40075	15.6465
	Rearranged for TTEST
	Conc	WT	REV3	POLD3	RAD18	REV1	POLH	POLK	PCNAK1644
exp1	31.25	53.3345	4.77585	16.4027	47.8061	4.39073	83.2672	55.9014	67.3223
exp2	31.25	71.2038	7.69544	27.9373	35.2284	6.53474	74.8183	43.2221	62.8135
exp3	31.25	133.703	11.5799	38.4439	63.1273	8.09204	100.397	68.3118	68.7902
exp1	62.5	21.4237	3.57307	6.83199	6.48962	4.8942	81.1881	41.8826	46.4235
exp2	62.5	51.3366	6.11878	15.791	12.4317	9.79941	49.1074	48.2042	31.9541
exp3	62.5	126.897	8.44989	21.5441	32.1444	11.0314	82.7085	68.9378	55.3872
exp1	125	6.66086	4.25123	2.8097	2.16528	4.64633	35.6041	15.1514	32.7276
exp2	125	38.6481	5.76906	7.45901	5.59141	7.81427	25.7599	27.1372	14.3805
exp3	125	58.6976	3.56644	10.7751	11.0734	6.90517	21.5402	27.3165	43.2972
exp1	250	2.08716	3.89589	0.924878	0.583593	2.90843	8.89955	6.15408	15.8045
exp2	250	21.495	4.28059	3.3777	1.93951	4.82475	8.49524	4.38927	7.77989
exp3	250	43.0782	8.68594	5.34835	8.26528	13.6748	35.2141	17.6589	23.3551
	TTEST	WT	REV3	POLD3	RAD18	REV1	POLH	POLK	PCNAK1644
	#REF!	#REF!	#REF!	#REF!	#REF!	#REF!	#REF!	#REF!	#REF!
	31.25	#DIV/0!	0.0368371	0.0434931	0.0925561	0.0381304	0.498453	0.131694	0.244171
	62.5	#DIV/0!	0.0907454	0.0997355	0.0856057	0.0957041	0.448189	0.309409	0.256739
	125	#DIV/0!	0.0936562	0.0820921	0.0771317	0.0948619	0.375249	0.212042	0.39881
	250	#DIV/0!	0.126635	0.106949	0.0963517	0.113631	0.256388	0.140805	0.294208

## Sheet: Fig1D
	1st		WT	REV1	PolH	POLK		for ttest	WT	REV1	PolH	POLK		ttest vs WT	REV1		PolH		POLK
		0	100	100	100	100		0	100	100	100	100		0	-		-		-
		5	89.1919	25.7982	77.8792	87.3397		0	100	100	100	100		5	0.0155135	*	0.138513	ns	0.384676	ns
		10	70.4015	19.616	58.7208	70.4915		0	100	100	100	100		10	0.00337018	**	0.0675375	ns	0.314579	ns
		25	55.2529	13.4789	47.646	52.7778		5	89.1919	25.7982	77.8792	87.3397		25	0.00041213	***	0.0294586	*	0.473059	ns
		50	44.7862	12.8991	33.1957	35.8974		5	91.1474	46.1538	71.1485	89.8983		50	0.0213691	*	0.00874199	**	0.132054	ns
								5	87.054	43.482	83.7225	87.682
								10	70.4015	19.616	58.7208	70.4915
								10	81.7802	20.5769	50.7426	73.0744
	2nd		WT	REV1	PolH	POLK		10	79.8151	19.434	60.7647	77.8295
		0	100	100	100	100		25	55.2529	13.4789	47.646	52.7778
		5	91.1474	46.1538	71.1485	89.8983		25	56.6638	16.6923	42.2772	51.4332
		10	81.7802	20.5769	50.7426	73.0744		25	60.4801	17.6158	48.8004	62.5704
		25	56.6638	16.6923	42.2772	51.4332		50	44.7862	12.8991	33.1957	35.8974
		50	41.8851	21.5385	32.8465	39.436		50	41.8851	21.5385	32.8465	39.436
								50	51.756	17.5815	39.2399	48.2819
	3rd		WT	REV1	PolH	POLK
		0	100	100	100	100
		5	87.054	43.482	83.7225	87.682
		10	79.8151	19.434	60.7647	77.8295
		25	60.4801	17.6158	48.8004	62.5704
		50	51.756	17.5815	39.2399	48.2819
for plot	avg		WT	REV1	PolH	POLK
		0	100	100	100	100
		5	89.1311	38.478	77.5834	88.3067
		10	77.3323	19.8756	56.7427	73.7985
		25	57.4656	15.929	46.2412	55.5938
		50	46.1424	17.3397	35.0941	41.2051
	SD		WT	REV1	PolH	POLK
		0	0	0	0	0
		5	2.04736	11.062	6.29222	1.38896
		10	6.08214	0.614129	5.29578	3.72224
		25	2.70429	2.17149	3.48107	6.07919
		50	5.0733	4.32476	3.59467	6.37895

## Sheet: Fig2C
for plot	WT (-)	WT(-)	WT (+)	WT(+)	REV3 (-)	REV3 (-)	REV3 (+)	REV3 (+)
kb/min	1.759	1.83	1.526	1.926	1.56	1.625	1.035	0.981
	2.085	2.038	1.767	1.767	1.676	1.629	1.005	0.858
	2.086	1.769	1.368	1.068	2.276	1.395	0.873	0.781
	1.913	1.784	1.53	1.53	1.797	1.503	1.086	1.167
	2.046	1.729	1.674	1.674	1.753	1.183	0.72	1.105
	1.925	1.902	1.521	1.521	1.664	1.549	1.094	0.862
	1.564	2.299	1.868	1.868	1.708	1.631	1.006	1.146
	1.971	1.914	1.513	1.513	1.326	1.594	1.008	1.245
	1.122	1.945	1.399	1.599	1.699	1.742	0.827	1.287
	1.719	1.757	1.509	1.409	1.77	1.661	1.075	0.963
	1.971	1.812	1.424	1.824	1.538	1.438	0.913	1.17
	2.549	1.909	1.693	1.693	1.352	1.971	1.065	1.236
	2.482	1.81	1.577	1.577	1.933	1.482	0.801	1.342
	2.357	1.804	1.626	1.626	1.438	1.541	1.024	1.51
	1.898	1.872	1.661	2.361	1.577	1.776	1.14	0.841
	1.995	1.891	1.501	1.101	1.64	1.749	0.763	1.105
	1.953	1.857	1.497	1.897	1.38	2.67	1.004	1.045
	2.441	1.983	1.581	0.581	1.377	1.825	0.716	1.361
	2.358	2.454	1.442	1.042	1.614	1.581	0.792	0.699
	2.001	1.834	1.729	1.029	1.49	1.621	1.057	1.206
	1.808	1.804	1.93	1.93	1.519	1.869	1.065	1.524
	2.269	1.804	1.538	0.838	1.576	1.631	0.895	1.008
	1.508	1.989	1.755	0.855	1.569	1.779	1.013	0.699
	2.201	2.672	1.008	1.508	1.593	2.425	1.12	0.872
	2.173	1.938	1.83	1.83	1.61	1.473	0.978	0.908
	1.069	2.082	1.859	1.59	1.63	1.973	1.009	1.153
	1.957	2.666	1.616	1.616	1.513	1.694	0.888	1.062
	2.294	1.817	1.553	0.853	1.301	1.821	1.625	0.767
	1.963	1.683	1.056	1.556	1.544	1.777	1.013	1.544
	1.245	1.914	1.054	1.554	2.097	1.503	1.064	0.701
	1.862	1.709	1.3	2.3	1.339	1.835	0.973	0.783
	1.108	2.687	1.23	1.23	1.636	1.766	0.952	0.828
	2.043	2.657	1.875	1.675	1.597	1.62	1.09	0.648
	2.285	2.141	1.564	1.064	2.117	1.663	0.745	0.758
	1.512	2.647	1.297	1.297	1.713	1.664	0.818	0.95
	1.855	1.732	1.447	1.447	1.763	2.254	0.87	0.699
	1.147	1.852	1.352	1.352	1.617	1.609	1.069	0.619
	1.439	1.902	1.263	1.263	1.79	2.403	0.748	0.636
	1.84	2.221	1.202	1.202	2.273	2.164	1.57	0.773
	1.941	1.986	1.468	1.168	2.147	1.994	0.957	0.9
	2.113	1.734	1.145	1.145	2.227	1.831	0.763	1.087
	1.014	1.801	1.594	1.594	2.505	1.63	1	1.404
	1.526	1.908	1.243	1.243	2.105	1.786	0.904	0.743
	1.469	1.89	1.544	2.444	2.597	1.335	1.006	1.036
	1.282	1.912	1.188	1.188	1.241	1.973	0.745	1.324
	1.076	1.766	1.568	1.268	1.763	1.503	1.006	1.206
	1.179	1.92	1.044	1.044	1.733	1.536	1.335	0.732
	1.35	2.663	1.651	1.951	0.938	1.667	1.048	1.295
	1.361	2.035	1.572	1.172	1.692	1.793	0.582	1.067
	1.063	2.634	1.526	1.026	1.481	1.509	1.067	1.117
	1.26	1.772	1.609	0.709	1.97	1.539	1.5	1.022
	1.423	1.938	1.433	1.033	1.282	2.478	1.002	1.257
	1.562	1.792	1.647	1.647	1.763	2.193	1.129	0.844
	1.356	1.644	1.785	1.785	1.913	1.584	0.781	1.25
	1.292	1.202	1.453	1.653	2.188	1.314	1.08	0.723
	1.006	0.826	1.544	0.644	2	2.225	1.875	1.245
	1.226	1.11	1.308	1.608	1.905	1.692	1.557	0.759
	1.381	1.9	1.786	1.786	1.464	1.705	1.439	1.381
	1.228	1.228	1.568	1.668	1.459	1.726	0.775	0.729
	0.859	1.025	1.596	1.296	1.703	2.113	0.963	0.805
	0.712	0.96	1.652	1.752	1.458	1.944	0.858	1.069
	1.262	1.008	1.495	1.695	1.591	1.931	1.113	1.305
	1.151	0.891	1.682	1.682	1.664	1.738	0.965	1.214
	1.926	1.284	1.535	1.535	1.356	1.539	0.751	0.501
	1.802	1.106	1.773	1.573	1.406	2.082	1.19	1.657
	1.847	1.094	1.274	1.274	1.901	1.649	1.149	1.37
	1.688	0.873	1.076	1.076	1.526	1.539	0.92	1.16
	1.755	0.817	1.153	1.153	1.669	2.322	0.747	1.188
	2.009	1.351	1.22	1.22	1.458	1.884	0.86	1.219
	1.239	1.376	0.838	1.538	1.398	1.157	1.248	1.601
	1.224	1.946	0.885	1.785	1.415	1.919	0.85	1.245
	1.221	0.867	1.013	1.013	1.68	1.746	1.097	1.183
	1.956	0.964	1.312	1.312	1.833	1.881	1.017	0.884
	1.973	1.845	1.686	1.686	1.217	1.554	0.751	0.764
	1.248	1.222	1.15	1.15	1.701	1.729	1.198	1.637
	1.989	0.816	0.649	1.649	1.664	1.516	1.454	1.233
	1.549	0.811	0.926	1.926	2.344	2.375	1.231	1.318
	2.21	1.474	1.053	1.553	1.57	1.446	0.769	1.415
	2.212	0.965	0.827	1.827	2.349	1.448	1.312	1.625
	1.987	2.299	0.846	1.846	1.803	1.534	1.179	1.413
	2.156	1.546	1.155	1.155	1.88	1.318	0.91	1.067
	1.371	1.184	0.872	1.672	1.566	1.593	1.138	0.959
	1.955	1.726	1.547	1.547	2.089	2.245	1.403	1.167
	1.179	1.913	1.218	1.218	2.194	1.546	1.108	0.981
	1.148	2.272	0.902	0.902	2.159	1.671	1.37	1.324
	1.201	2.566	0.605	0.605	1.241	2.381	1.141	1.736
	1.57	1.856	0.919	1.319	1.249	1.79	1.431	0.952
	2.017	0.74	0.792	0.792	1.096	1.892	1.441	1.16
	2.11	0.933	0.899	0.899	1.258	1.988	0.771	1.601
	1.774	1.016	0.678	0.678	1.737	1.526	1.519	1.552
	2.295	2.588	1.034	1.034	1.855	1.357	0.981	1.196
	2.521	2.555	0.702	0.702	1.822	1.925	1.413	1.017
	1.937	2.618	0.606	0.606	1.275	1.42	1.482	1.482
	2.482	1.95	0.515	0.515	1.37	1.431	1.373	1.002
	1.892	0.926	1.026	1.026	1.438	1.79	1.544	1.11
	2.009	0.775	0.653	1.653	1.416	1.631	1.636	1.12
	2.278	1.254	1.087	1.087	1.371	1.773	1.425	0.888
	2.701	1.768	0.923	0.923	2.37	1.459	1.557	0.581
	1.971	0.755	0.702	1.702	1.625	1.44	0.633	0.597
	1.98	1.89	0.875	1.875	2.392	1.62	1.319	0.841

## Sheet: Fig2D
for plot	WT(-)	WT(-)	WT(+)	WT(+)	Rev3(-)	Rev3(-)	Rev3(+)	Rev3(+)
kb/min	1.97047	1.77467	1.69282	1.41932	1.44833	1.66485	0.96348	0.628852
	1.92696	1.3209	1.3095	1.48044	1.37684	1.34266	0.51282	0.84434
	1.8793	1.51049	1.5395	1.64413	1.43797	1.39964	0.423724	0.806008
	1.66796	1.59233	1.49702	1.52603	1.75291	1.5281	0.540792	1.04429
	1.52085	1.58094	1.5167	1.48562	1.57161	1.52706	0.6993	0.669256
	1.78917	1.64931	1.40067	1.5395	1.61202	1.43486	0.736596	0.618492
	1.50738	1.48355	1.26288	1.38202	1.75706	1.42036	1.39756	1.13856
	1.35198	1.63274	1.85237	1.5944	1.36441	1.4877	1.1137	1.10127
	1.72494	1.72287	1.5654	1.60476	1.53328	1.63274	1.16861	1.58301
	1.75706	1.66382	1.87723	1.46076	1.4504	1.51049	0.8029	1.23077
	2.04299	1.17793	1.81818	1.65035	1.4504	1.63377	1.01839	1.15825
	1.92178	1.52603	1.88759	1.54468	1.62134	1.46801	0.905464	1.63999
	1.81611	1.55607	1.73944	1.41828	1.43797	1.47008	0.570836	1.6576
	1.62756	1.14892	2.01709	1.4649	1.42554	1.46076	0.627816	1.50531
	1.554	1.37892	1.87102	1.27842	1.62341	1.40274	0.790468	1.25252
	1.55711	1.46801	1.3841	1.42554	1.19969	1.4504	0.878528	1.59751
	1.68868	1.73841	1.98601	1.48666	1.24734	1.45351	1.40171	1.43486
	1.99223	1.51049	1.75291	1.54364	1.53639	1.3209	1.1541	0.712768
	1.58612	1.62238	1.02253	1.30329	1.46801	1.46387	0.760424	1.28775
	1.57886	1.59648	1.67625	1.41103	1.4504	1.49909	0.641284	1.13856
	1.70008	2.01088	1.85651	1.59751	1.40274	1.55814	0.572908	1.24942
	1.72805	1.75809	1.48148	1.27221	1.62859	1.46698	1.10956	0.666148
	1.7612	1.66174	1.97669	1.03911	1.4245	1.55504	1.25356	1.00388
	1.72183	1.68039	1.3582	1.0619	1.31676	1.51463	0.599844	0.540792
	1.61202	1.8534	1.82958	1.53121	1.58715	1.5426	1.21523	1.05465
	1.8244	1.61512	1.46801	1.47941	1.45558	1.47423	0.656824	1.09609
	1.51981	1.58094	1.3613	1.40792	1.66071	1.48977	1.07537	1.27532
	1.49702	1.61512	1.56643	1.39964	1.50531	1.47319	1.25252	1.44108
	1.6431	1.14374	1.68454	1.44833	1.48355	1.46076	1.12302	1.7498
	1.60476	1.7498	1.79746	1.42139	1.60062	1.63999	0.5439	1.74877
	1.96633	1.30122	1.66278	1.4908	1.21523	1.55607	1.1396	1.40274
	1.57576	1.71354	1.40585	1.68557	1.33851	1.53742	0.46102	1.23077
	1.55089	1.57058	1.39446	1.42554	1.2577	1.8534	1.18933	1.12302
	1.63792	2.06164	1.94664	1.42864	1.08676	1.54364	0.49728	1.5685
	1.58301	1.8648	1.5167	1.36856	1.25563	1.4877	1.14582	1.5167
	1.55607	1.68557	2.00259	1.3064	1.84304	1.65449	1.29604	1.63999
	1.60476	1.52188	1.47008	1.75913	1.72701	1.82129	1.10852	1.4359
	1.66071	1.70215	1.38099	1.33126	1.669	1.46905	1.12613	1.01839
	1.6721	1.63895	1.40896	1.33955	1.72805	1.57576	1.18518	1.32919
	1.71354	1.68246	1.93525	1.39031	1.48044	1.55711	1.14064	1.09609
	1.63584	1.72494	1.64102	1.48459	1.44833	1.57576	0.359492	1.16757
	1.83476	1.64724	1.95493	1.37788	1.45144	1.39549	0.370888	1.37892
	1.62548	1.53846	1.46594	1.48666	1.15721	1.53328	0.619528	1.34162
	1.79124	1.69179	1.68557	1.66692	1.43279	1.40274	0.888888	1.39964
	1.70526	1.57265	1.64102	1.46905	1.42554	1.57161	0.917896	1.49184
	1.64517	1.62341	1.2836	1.46801	1.57161	1.48148	0.842268	1.59751
	1.71354	1.59337	1.9539	1.47526	1.48977	1.57783	1.14478	1.57576
	1.61823	1.6835	1.77052	1.53328	1.44626	1.68039	1.55504	1.57472
	1.58404	1.77778	1.50531	1.57576	1.57576	1.61305	1.17586	1.554
	1.55814	1.66174	1.52085	1.42346	1.56747	1.42864	1.30432	1.49495
	1.42864	1.47734	1.49184	1.40067	1.50842	1.60373	1.16861	1.61202
	1.65449	1.6949	1.38099	1.62341	1.48977	1.6203	1.03807	1.26703
	1.68557	1.55814	1.91867	1.295	1.58404	1.50738	0.760424	1.23491
	1.70318	1.49598	1.48873	1.45972	1.7239	1.49184	1.1655	1.43486
	1.7353	1.48977	1.51256	1.35198	1.69282	1.41518	1.41103	1.11992
	1.45144	1.68454	1.46905	1.28568	1.59751	1.8389	1.27324	1.39446
	1.6949	1.42761	1.37063	1.439	1.71354	1.48252	0.516964	1.59337
	1.67936	1.61927	1.25874	1.41932	1.52603	1.43797	1.02564	1.27428
	1.64413	1.72287	1.40274	1.3582	1.73323	1.93318	1.24527	1.14892
	1.61202	1.69697	1.53535	1.57161	1.68143	1.48459	1.63999	1.02875
	1.81922	1.57576	1.48977	1.41621	1.65242	1.58404	1.48977	1.07019
	1.64517	1.63066	1.4763	1.46594	1.5167	1.64206	1.66071	1.3986
	1.64413	1.56332	1.46801	1.54468	1.52292	1.68557	1.69075	1.31779
	1.50842	1.5426	1.53224	1.43797	1.55504	1.55918	1.46905	0.950012
	1.59751	1.59855	1.57679	1.52603	1.54778	1.59026	1.59337	0.874384
	1.80057	1.65967	1.6431	1.813	1.5685	1.65449	1.70733	0.798756
	1.68868	1.53017	1.48977	1.76949	1.54986	1.42036	1.47319	0.662004
	1.74877	1.64206	1.44729	1.54468	1.73116	1.34162	1.21523	0.557368
	1.38202	1.79228	1.57679	1.53017	1.48355	1.70526	1.70629	0.434084
	1.62445	1.89588	1.40482	1.46905	1.53017	1.51049	1.58094	0.522144
	1.70318	1.46594	1.61927	1.55089	1.57783	1.85651	1.24216	0.550116
	1.71872	1.54468	1.66278	1.42346	1.4245	1.57576	1.21212	0.581196
	1.76742	1.42968	1.57576	1.5136	1.65035	1.36648	1.33851	1.46801
	1.72287	1.31779	1.5167	1.47112	1.44004	1.49806	1.38099	0.87024
	1.56229	1.66692	1.52603	1.48355	1.6835	1.61512	1.37892	1.12302
	1.53846	1.63999	1.53535	1.57576	1.42036	1.60062	1.28257	1.11992
	1.64413	1.58301	1.49184	1.45558	1.70526	1.61512	1.18726	1.23595
	1.83994	1.59855	1.07122	1.17793	1.4649	1.69282	1.18726	1.25252
	1.88448	1.5685	1.51152	1.49702	1.44626	1.53639	1.28464	1.27324
	1.45558	1.68661	1.44833	1.42243	1.65864	1.61927	1.39446	1.1655
	1.93939	1.95908	1.49184	1.48977	1.36648	1.49806	1.12717	1.32401
	1.60166	1.72908	1.4908	1.64102	1.47112	1.66589	1.1655	1.3613
	1.64724	1.41103	1.33126	1.55918	1.52914	1.57576	1.21316	1.26392
	1.52188	1.81507	1.25667	1.55814	1.61823	1.51256	1.14374	1.10645
	1.42243	1.37684	1.4908	1.50738	1.53224	1.53639	0.60606	1.18933
	1.63895	1.5136	1.55504	1.39964	1.58301	1.70836	0.432012	0.674436
	1.49184	1.25356	1.48252	1.44626	1.6203	1.57886	1.23077	1.10438
	1.41621	1.73116	1.40067	1.42243	1.60166	1.61823	0.325304	1.19658
	1.35923	1.44626	1.47319	1.40689	1.66589	1.68454	1.18208	1.19658
	1.42968	1.86791	1.4245	1.51878	1.38099	1.53639	1.23698	1.27221
	1.74359	1.46387	1.23077	1.39238	1.37995	1.44108	1.01424	1.10645
	1.36234	1.29811	1.23077	1.40274	1.67832	1.36441	1.07951	1.45662
	1.49702	1.50634	1.51152	1.43486	1.38513	1.66382	0.950012	1.56332
	1.5395	1.77156	1.77778	1.46905	1.39446	1.47941	1.3468	1.295
	1.47112	1.57886	1.40274	1.4908	1.25874	1.45144	0.777	1.34887
	1.56747	1.74255	1.4245	1.4618	1.4504	1.59751	1.23906	0.928256
	1.47734	1.51049	1.42346	1.66278	1.71147	1.68454	1.29707	1.01632
	1.16343	1.52914	1.28775	1.28464	1.86273	1.53328	1.35923	1.06086
	1.57679	1.42554	1.40274	1.36027	1.48977	1.68454	1.08884	1.08469
	1.34266	1.40689	1.56643	1.43072	1.64931	1.48977	1.18829	0.97902

## Sheet: Fig2E
1st (kb/min)	WT (-)	WT(-)	WT (+)	WT(+)	REV3 (-)	REV3(-)	REV3 (+)	REV3(+)	POLH(-)	POLH(-)	POLH(+)	POLH(+)	POLK(-)	POLK(-)	POLK(+)	POLK(+)		2nd (kb/min)	WT (-)	WT(-)	REV3 (-)	REV3(-)	POLH(-)	POLH(-)	POLK(-)	POLK(-)	WT (+)	WT(+)	REV3 (+)	REV3(+)	POLH(+)	POLH(+)	POLK(+)	POLK(+)
	1.96982	2.28096	1.29552	1.84027	1.57374	2.0707	1.14154	0.831468	1.62471	1.88169	1.21481	1.51958	2.03672	1.94859	1.48135	1.67143			1.96982	2.28096	1.57374	2.0707	1.62471	1.88169	2.03672	1.94859	1.29552	1.84027	1.14154	0.831468	1.21481	1.51958	1.48135	1.67143
	2.2799	1.46967	1.48772	1.86151	1.43038	1.78293	1.0619	0.572364	1.20844	1.46542	1.36454	1.3741	1.84983	1.18614	1.60984	1.46648			2.2799	1.46967	1.43038	1.78293	1.20844	1.46542	1.84983	1.18614	1.48772	1.86151	1.0619	0.572364	1.36454	1.3741	1.60984	1.46648
	2.0569	1.98788	2.30114	1.09482	2.02504	1.84027	1.12349	1.07252	1.13517	1.90292	1.48135	1.57374	1.92629	1.77762	1.32737	1.4856			2.0569	1.98788	2.02504	1.84027	1.13517	1.90292	1.92629	1.77762	2.30114	1.09482	1.12349	1.07252	1.48135	1.57374	1.32737	1.4856
	1.93266	2.09513	1.63957	1.84346	1.4994	1.94646	0.705102	1.05447	1.89443	1.95814	0.996062	1.30614	1.79461	1.98363	1.47286	1.2764			1.93266	2.09513	1.4994	1.94646	1.89443	1.95814	1.79461	1.98363	1.63957	1.84346	0.705102	1.05447	0.996062	1.30614	1.47286	1.2764
	1.98469	2.1546	1.85408	1.75957	1.51533	1.91461	1.24561	1.48772	1.51746	2.34892	1.13517	1.22437	2.11637	1.90399	0.802796	1.4102			1.98469	2.1546	1.51533	1.91461	1.51746	2.34892	2.11637	1.90399	1.85408	1.75957	1.24561	1.48772	1.13517	1.22437	0.802796	1.4102
	2.12061	1.55993	1.90186	2.0792	1.28065	1.74683	1.14154	1.22437	2.03035	1.93903	1.28171	1.37197	1.72346	2.0123	1.02473	1.30401			2.12061	1.55993	1.28065	1.74683	2.03035	1.93903	1.72346	2.0123	1.90186	2.0792	1.14154	1.22437	1.28171	1.37197	1.02473	1.30401
	2.64519	1.99743	1.63426	1.18614	1.52701	1.78399	1.30614	1.15959	1.37941	2.24061	1.53126	1.29127	1.92204	2.11955	1.78718	1.38472			2.64519	1.99743	1.52701	1.78399	1.37941	2.24061	1.92204	2.11955	1.63426	1.18614	1.30614	1.15959	1.53126	1.29127	1.78718	1.38472
	1.81585	2.00593	1.21694	1.74576	1.544	1.98044	1.05871	1.0619	2.03248	2.01761	1.16597	1.24879	1.31994	0.864387	1.83709	1.67886			1.81585	2.00593	1.544	1.98044	2.03248	2.01761	1.31994	0.864387	1.21694	1.74576	1.05871	1.0619	1.16597	1.24879	1.83709	1.67886
	1.25198	2.2937	1.57374	1.11924	1.42295	1.887	1.21163	1.16172	2.0654	1.30401	1.10013	1.49303	2.11955	1.19358	1.56524	1.70647			1.25198	2.2937	1.42295	1.887	2.0654	1.30401	2.11955	1.19358	1.57374	1.11924	1.21163	1.16172	1.10013	1.49303	1.56524	1.70647
	2.59635	2.17265	1.34224	2.15778	1.69161	2.01973	1.11499	1.29552	1.86576	1.19464	1.77974	1.41764	1.81797	2.46361	1.45799	0.471484			2.59635	2.17265	1.69161	2.01973	1.86576	1.19464	1.81797	2.46361	1.34224	2.15778	1.11499	1.29552	1.77974	1.41764	1.45799	0.471484
	1.9762	1.99743	1.88593	1.75851	1.67993	1.67568	1.10756	1.02898	1.92416	1.01942	1.14791	1.43994	1.87001	1.2541	1.58223	1.22012			1.9762	1.99743	1.67993	1.67568	1.92416	1.01942	1.87001	1.2541	1.88593	1.75851	1.10756	1.02898	1.14791	1.43994	1.58223	1.22012
	1.99212	1.92416	2.08451	1.65975	2.48803	2.04203	1.30083	1.17659	1.18827	1.1872	1.24242	1.33481	2.11637	2.10575	1.63426	1.3656			1.99212	1.92416	2.48803	2.04203	1.18827	1.1872	2.11637	2.10575	2.08451	1.65975	1.30083	1.17659	1.24242	1.33481	1.63426	1.3656
	2.11637	1.7224	2.01549	2.02398	1.99531	1.1734	1.11924	1.06827	0.860139	2.00805	1.42082	1.36667	1.36348	1.83709	1.85833	1.43994			2.11637	1.7224	1.99531	1.1734	0.860139	2.00805	1.36348	1.83709	2.01549	2.02398	1.11924	1.06827	1.42082	1.36667	1.85833	1.43994
	2.09194	2.20981	2.40308	2.16946	2.15672	1.99743	1.15959	1.12986	1.92629	1.36348	1.1511	1.41764	1.75213	2.1015	1.42719	1.63426			2.09194	2.20981	2.15672	1.99743	1.92629	1.36348	1.75213	2.1015	2.40308	2.16946	1.15959	1.12986	1.1511	1.41764	1.42719	1.63426
	1.887	2.15778	1.18614	1.85833	1.19889	1.81903	1.16384	1.90823	1.13836	1.18508	1.23074	1.39534	1.65019	1.84664	1.4187	1.89974			1.887	2.15778	1.19889	1.81903	1.13836	1.18508	1.65019	1.84664	1.18614	1.85833	1.16384	1.90823	1.23074	1.39534	1.4187	1.89974
	1.89868	2.01867	1.97938	1.73833	1.64488	1.86257	1.22331	1.321	2.00805	1.26791	1.1288	1.39746	1.84452	1.22968	1.7309	1.57267			1.89868	2.01867	1.64488	1.86257	2.00805	1.26791	1.84452	1.22968	1.97938	1.73833	1.22331	1.321	1.1288	1.39746	1.7309	1.57267
	2.06752	1.08314	1.67993	1.73833	2.28308	1.89337	0.727402	1.22331	1.97195	1.98894	1.59497	1.42719	1.68948	0.980134	1.441	1.37197			2.06752	1.08314	2.28308	1.89337	1.97195	1.98894	1.68948	0.980134	1.67993	1.73833	0.727402	1.22331	1.59497	1.42719	1.441	1.37197
	1.31463	2.09513	2.13654	1.67143	2.1323	2.31813	0.745454	1.10331	1.04385	1.92947	1.33587	1.15535	2.08451	1.27003	1.36136	1.39534			1.31463	2.09513	2.1323	2.31813	1.04385	1.92947	2.08451	1.27003	2.13654	1.67143	0.745454	1.10331	1.33587	1.15535	1.36136	1.39534
	2.11318	2.94146	1.91354	1.64807	2.37972	1.19676	0.696606	0.667935	2.11743	1.43463	1.08632	1.04916	1.92947	1.53445	1.46648	1.06827			2.11318	2.94146	2.37972	1.19676	2.11743	1.43463	1.92947	1.53445	1.91354	1.64807	0.696606	0.667935	1.08632	1.04916	1.46648	1.06827
	2.07814	2.86501	1.27216	1.98044	1.73621	1.90823	1.09482	0.63714	1.94752	1.46117	1.95496	1.52489	1.82222	0.968453	1.5302	1.44525			2.07814	2.86501	1.73621	1.90823	1.94752	1.46117	1.82222	0.968453	1.27216	1.98044	1.09482	0.63714	1.95496	1.52489	1.5302	1.44525
	2.09831	2.01761	1.94115	0.905801	1.56843	1.91567	1.36454	0.611654	1.92629	2.27884	1.14473	1.46648	1.79143	2.08557	1.82222	1.19889			2.09831	2.01761	1.56843	1.91567	1.92629	2.27884	1.79143	2.08557	1.94115	0.905801	1.36454	0.611654	1.14473	1.46648	1.82222	1.19889
	2.59316	2.24379	2.5029	1.49622	1.86151	1.7224	1.07677	0.985443	1.92629	1.98257	1.28384	1.12774	2.09407	1.99531	1.18402	1.31569			2.59316	2.24379	1.86151	1.7224	1.92629	1.98257	2.09407	1.99531	2.5029	1.49622	1.07677	0.985443	1.28384	1.12774	1.18402	1.31569
	1.87956	2.38927	1.48454	0.942967	1.54719	1.65975	1.1649	1.48135	2.11212	2.08557	0.426884	1.39534	1.95071	2.06327	0.830406	1.22331			1.87956	2.38927	1.54719	1.65975	2.11212	2.08557	1.95071	2.06327	1.48454	0.942967	1.1649	1.48135	0.426884	1.39534	0.830406	1.22331
	1.85833	2.24379	1.79673	1.43675	1.71284	2.40096	0.934472	0.967391	1.7755	0.897305	1.13836	1.3741	1.64913	2.45511	1.29446	1.28065			1.85833	2.24379	1.71284	2.40096	1.7755	0.897305	1.64913	2.45511	1.79673	1.43675	0.934472	0.967391	1.13836	1.3741	1.29446	1.28065
	1.78399	1.9231	1.66081	2.10256	1.68842	2.22574	1.20632	1.11499	2.05796	2.35954	1.29446	1.29552	1.86045	2.11424	1.83284	1.31251			1.78399	1.9231	1.68842	2.22574	2.05796	2.35954	1.86045	2.11424	1.66081	2.10256	1.20632	1.11499	1.29446	1.29552	1.83284	1.31251
	1.84664	2.10362	2.19601	1.7893	1.93053	1.90611	0.876067	1.10544	1.25517	1.92841	1.30614	1.5302	1.42507	1.24455	1.29446	1.29127			1.84664	2.10362	1.93053	1.90611	1.25517	1.92841	1.42507	1.24455	2.19601	1.7893	0.876067	1.10544	1.30614	1.5302	1.29446	1.29127
	1.91673	2.26503	2.13336	1.93266	1.54719	1.81054	1.21694	1.1734	1.85408	1.9231	1.28915	1.35074	2.10256	0.70404	1.36029	1.09907			1.91673	2.26503	1.54719	1.81054	1.85408	1.9231	2.10256	0.70404	2.13336	1.93266	1.21694	1.1734	1.28915	1.35074	1.36029	1.09907
	2.06009	1.95921	2.61334	1.06084	1.99531	1.80523	1.18827	2.093	1.92947	1.56524	1.65975	0.680678	1.96452	1.40808	1.0619	1.32525			2.06009	1.95921	1.99531	1.80523	1.92947	1.56524	1.96452	1.40808	2.61334	1.06084	1.18827	2.093	1.65975	0.680678	1.0619	1.32525
	2.10044	2.16946	1.4325	1.52489	2.04203	1.64807	1.11287	0.861201	1.25623	2.08663	1.35074	1.48135	1.70966	1.05022	1.26154	1.50684			2.10044	2.16946	2.04203	1.64807	1.25623	2.08663	1.70966	1.05022	1.4325	1.52489	1.11287	0.861201	1.35074	1.48135	1.26154	1.50684
	1.61834	1.9231	1.89974	1.60984	2.0208	2.15672	1.14048	1.04916	1.18296	2.11318	1.44737	1.37516	1.94434	1.18402	1.47816	1.33481			1.61834	1.9231	2.0208	2.15672	1.18296	2.11318	1.94434	1.18402	1.89974	1.60984	1.14048	1.04916	1.44737	1.37516	1.47816	1.33481
	2.11637	2.19389	1.92735	1.65869	1.87319	1.85514	1.07464	1.20313	0.763506	2.7036	1.43144	1.30508	1.65125	2.33512	1.72346	1.41127			2.11637	2.19389	1.87319	1.85514	0.763506	2.7036	1.65125	2.33512	1.92735	1.65869	1.07464	1.20313	1.43144	1.30508	1.72346	1.41127
	1.7224	2.43069	1.93478	1.99637	2.67493	2.00487	1.17446	1.08526	2.00381	1.25729	1.18083	1.50684	1.71709	2.10256	0.998186	1.30932			1.7224	2.43069	2.67493	2.00487	2.00381	1.25729	1.71709	2.10256	1.93478	1.99637	1.17446	1.08526	1.18083	1.50684	0.998186	1.30932
	2.37547	1.54506	1.70647	1.79249	1.64807	2.0654	1.18933	0.917482	1.75957	1.83284	0.763506	1.38578	1.94752	1.27322	1.43675	1.09588			2.37547	1.54506	1.64807	2.0654	1.75957	1.83284	1.94752	1.27322	1.70647	1.79249	1.18933	0.917482	0.763506	1.38578	1.43675	1.09588
	1.89974	1.86894	2.60166	1.77125	1.80842	2.20238	0.861201	1.0619	1.21163	1.81903	1.02686	1.33799	1.92629	2.10787	0.931286	1.99743			1.89974	1.86894	1.80842	2.20238	1.21163	1.81903	1.92629	2.10787	2.60166	1.77125	0.861201	1.0619	1.02686	1.33799	0.931286	1.99743
	1.85195	1.68205	0.934472	1.72559	1.60559	1.85833	1.0704	1.31251	0.687049	1.88169	0.944029	1.72453	2.04522	2.29158	1.16172	1.4325			1.85195	1.68205	1.60559	1.85833	0.687049	1.88169	2.04522	2.29158	0.934472	1.72559	1.0704	1.31251	0.944029	1.72453	1.16172	1.4325
	1.95921	1.74683	1.46011	2.26079	1.2849	1.79461	1.12349	1.22331	1.83921	1.87532	0.951462	0.986505	1.04066	2.05478	1.39534	1.67355			1.95921	1.74683	1.2849	1.79461	1.83921	1.87532	1.04066	2.05478	1.46011	2.26079	1.12349	1.22331	0.951462	0.986505	1.39534	1.67355
	1.61834	1.81903	1.62683	1.89974	2.32981	2.04734	1.04172	1.23499	1.96664	1.97089	1.16597	1.0619	1.83178	2.09407	1.42507	1.37197			1.61834	1.81903	2.32981	2.04734	1.96664	1.97089	1.83178	2.09407	1.62683	1.89974	1.04172	1.23499	1.16597	1.0619	1.42507	1.37197
	1.99106	1.91992	1.69373	2.02398	1.8785	1.95177	1.12668	1.15004	1.18083	1.84771	0.40777	1.26366	1.90399	1.67674	1.25623	1.33375			1.99106	1.91992	1.8785	1.95177	1.18083	1.84771	1.90399	1.67674	1.69373	2.02398	1.12668	1.15004	0.40777	1.26366	1.25623	1.33375
	2.49547	1.96452	1.07995	1.65975	1.93478	1.81903	1.20207	0.986505	1.29658	0.990753	1.41764	1.32737	1.73727	1.82434	1.36454	1.30932			2.49547	1.96452	1.93478	1.81903	1.29658	0.990753	1.73727	1.82434	1.07995	1.65975	1.20207	0.986505	1.41764	1.32737	1.36454	1.30932
	1.96027	1.97407	1.69904	1.88381	1.73939	1.81903	1.09588	1.10331	2.10893	1.18508	1.3741	1.36454	1.94434	2.08982	1.11924	1.61834			1.96027	1.97407	1.73939	1.81903	2.10893	1.18508	1.94434	2.08982	1.69904	1.88381	1.09588	1.10331	1.3741	1.36454	1.11924	1.61834
	2.06433	2.05902	1.85833	2.25335	1.79673	1.15216	1.04172	0.861201	1.84133	1.6863	1.22968	1.43144	1.65975	1.24986	1.22756	0.964205			2.06433	2.05902	1.79673	1.15216	1.84133	1.6863	1.65975	1.24986	1.85833	2.25335	1.04172	0.861201	1.22968	1.43144	1.22756	0.964205
	1.321	1.99743	2.46361	1.91248	1.91779	1.91992	1.4102	1.29233	1.9231	1.86363	1.76382	1.31569	1.887	1.18296	1.26791	1.23499			1.321	1.99743	1.91779	1.91992	1.9231	1.86363	1.887	1.18296	2.46361	1.91248	1.4102	1.29233	1.76382	1.31569	1.26791	1.23499
	1.33375	1.27003	2.35211	1.83709	1.65869	1.78718	1.10331	1.20632	2.03672	1.82434	1.65125	1.31569	1.75532	1.19145	0.934472	1.65338			1.33375	1.27003	1.65869	1.78718	2.03672	1.82434	1.75532	1.19145	2.35211	1.83709	1.10331	1.20632	1.65125	1.31569	0.934472	1.65338
	2.35636	1.26791	1.80311	2.01549	1.60559	1.4548	1.17659	0.906863	2.00699	1.96452	1.22331	1.59497	2.05902	1.28808	1.46648	1.41233			2.35636	1.26791	1.60559	1.4548	2.00699	1.96452	2.05902	1.28808	1.80311	2.01549	1.17659	0.906863	1.22331	1.59497	1.46648	1.41233
	2.16097	2.40096	1.87001	1.89868	1.4856	2.16734	0.861201	1.11287	2.03035	2.04522	1.45586	1.11499	1.767	1.35711	1.46117	1.51533			2.16097	2.40096	1.4856	2.16734	2.03035	2.04522	1.767	1.35711	1.87001	1.89868	0.861201	1.11287	1.45586	1.11499	1.46117	1.51533
	1.83709	2.48697	1.62683	1.94859	1.82541	1.767	0.966329	1.10331	1.87532	1.88487	1.91036	1.55781	1.82222	1.95496	1.30932	1.67674			1.83709	2.48697	1.82541	1.767	1.87532	1.88487	1.82222	1.95496	1.62683	1.94859	0.966329	1.10331	1.91036	1.55781	1.30932	1.67674
	1.69267	2.13017	1.64807	1.82647	1.84346	1.79673	0.998186	1.39958	0.976948	1.33162	1.70541	1.81054	1.86045	1.3964	1.16597	1.90823			1.69267	2.13017	1.84346	1.79673	0.976948	1.33162	1.86045	1.3964	1.64807	1.82647	0.998186	1.39958	1.70541	1.81054	1.16597	1.90823
	1.73833	2.06964	2.39034	2.22999	1.61834	2.00911	0.786868	1.09163	1.76594	1.87744	1.08845	1.36454	1.36879	1.29233	1.57692	0.902615			1.73833	2.06964	1.61834	2.00911	1.76594	1.87744	1.36879	1.29233	2.39034	2.22999	0.786868	1.09163	1.08845	1.36454	1.57692	0.902615
	1.67993	1.88381	2.16734	1.90186	2.22574	1.95283	1.1288	0.957834	1.20526	1.86363	0.942967	1.39003	1.18189	1.29021	1.07995	1.16172			1.67993	1.88381	2.22574	1.95283	1.20526	1.86363	1.18189	1.29021	2.16734	1.90186	1.1288	0.957834	0.942967	1.39003	1.07995	1.16172
	1.84452	1.76382	2.39777	0.712535	1.78293	1.85514	1.09588	1.31463	2.05371	2.00699	1.2318	1.4102	1.97301	1.2626	1.30508	1.48454			1.84452	1.76382	1.78293	1.85514	2.05371	2.00699	1.97301	1.2626	2.39777	0.712535	1.09588	1.31463	1.2318	1.4102	1.30508	1.48454
	2.02292	2.11637	1.50365	1.75957	2.00911	2.06964	1.0619	1.43781	1.88169	1.39958	1.29127	1.39852	1.88169	0.881377	1.37091	1.52701			2.02292	2.11637	2.00911	2.06964	1.88169	1.39958	1.88169	0.881377	1.50365	1.75957	1.0619	1.43781	1.29127	1.39852	1.37091	1.52701
	2.16521	2.10362	2.56767	1.86151	1.86257	2.0792	0.868634	1.24773	1.46542	1.31888	1.3295	1.57267	1.46542	1.20844	1.45799	1.33375			2.16521	2.10362	1.86257	2.0792	1.46542	1.31888	1.46542	1.20844	2.56767	1.86151	0.868634	1.24773	1.3295	1.57267	1.45799	1.33375
	2.59847	1.29552	1.76913	1.74152	1.44843	1.39427	1.03641	1.62789	1.90292	1.92629	1.91461	0.861201	1.90292	1.8785	1.16172	1.40808			2.59847	1.29552	1.44843	1.39427	1.90292	1.92629	1.90292	1.8785	1.76913	1.74152	1.03641	1.62789	1.91461	0.861201	1.16172	1.40808
	1.59391	2.03354	1.60135	2.15672	1.70116	1.83603	0.967391	1.33162	1.95814	1.79461	1.69267	1.54931	0.896244	1.89443	0.797487	1.39534			1.59391	2.03354	1.70116	1.83603	1.95814	1.79461	0.896244	1.89443	1.60135	2.15672	0.967391	1.33162	1.69267	1.54931	0.797487	1.39534
	1.36773	1.92947	1.7086	1.75851	2.10893	1.81585	0.81023	1.22968	1.28702	2.11637	1.85833	1.43569	1.28702	1.83603	1.441	1.38472			1.36773	1.92947	2.10893	1.81585	1.28702	2.11637	1.28702	1.83603	1.7086	1.75851	0.81023	1.22968	1.85833	1.43569	1.441	1.38472
	1.85833	2.1015	2.25654	1.71284	1.85195	1.80735	0.967391	1.27003	0.877129	1.19251	1.76169	1.36454	1.93903	2.03035	1.4325	1.14048			1.85833	2.1015	1.85195	1.80735	0.877129	1.19251	1.93903	2.03035	2.25654	1.71284	0.967391	1.27003	1.76169	1.36454	1.4325	1.14048
	1.95496	1.65125	2.2353	2.15884	1.9677	1.80523	1.14579	1.09163	1.17871	1.16809	1.30826	1.55462	1.17871	1.37941	1.91992	1.68948			1.95496	1.65125	1.9677	1.80523	1.17871	1.16809	1.17871	1.37941	2.2353	2.15884	1.14579	1.09163	1.30826	1.55462	1.91992	1.68948
	1.91142	2.28733	1.73727	1.72453	2.02504	1.7001	1.18402	1.2318	2.01761	1.31994	0.902615	1.47392	2.01761	2.03248	0.697668	1.73302			1.91142	2.28733	2.02504	1.7001	2.01761	1.31994	2.01761	2.03248	1.73727	1.72453	1.18402	1.2318	0.902615	1.47392	0.697668	1.73302
	2.23849	2.24061	1.89231	2.18114	1.82753	2.11637	1.09907	1.33268	1.30401	2.11955	0.763506	1.40808	1.30401	2.0654	0.93872	1.77125			2.23849	2.24061	1.82753	2.11637	1.30401	2.11955	1.30401	2.0654	1.89231	2.18114	1.09907	1.33268	0.763506	1.40808	0.93872	1.77125
	2.14398	2.51564	2.04416	2.11106	2.06009	1.62789	1.07889	1.32737	1.19464	1.81797	1.40808	1.29233	1.19464	1.86576	1.64276	1.40383			2.14398	2.51564	2.06009	1.62789	1.19464	1.81797	1.19464	1.86576	2.04416	2.11106	1.07889	1.32737	1.40808	1.29233	1.64276	1.40383
	2.6951	1.76382	1.66718	2.03035	1.887	1.84346	1.7893	1.11499	2.08132	1.16809	1.49516	1.34755	2.08132	1.92416	0.865448	1.45586			2.6951	1.76382	1.887	1.84346	2.08132	1.16809	2.08132	1.92416	1.66718	2.03035	1.7893	1.11499	1.49516	1.34755	0.865448	1.45586
	1.67037	1.82647	1.4633	2.02823	2.24379	1.93266	1.22862	1.08101	1.1872	2.11637	1.71284	1.57692	1.1872	1.18827	0.736959	1.63426			1.67037	1.82647	2.24379	1.93266	1.1872	2.11637	1.1872	1.18827	1.4633	2.02823	1.22862	1.08101	1.71284	1.57692	0.736959	1.63426
	1.90611	1.81585	2.3914	1.767	2.06115	0.976948	1.44843	1.15959	2.00805	1.36348	1.78718	1.52701	2.00805	1.92204	1.47816	1.86257			1.90611	1.81585	2.06115	0.976948	2.00805	1.36348	2.00805	1.92204	2.3914	1.767	1.44843	1.15959	1.78718	1.52701	1.47816	1.86257
	1.83284	1.4325	1.4633	2.30008	2.1376	1.75107	1.69585	1.40596	1.36348	1.75213	1.59073	1.51958	1.36348	1.92629	0.896244	1.767			1.83284	1.4325	2.1376	1.75107	1.36348	1.75213	1.36348	1.92629	1.4633	2.30008	1.69585	1.40596	1.59073	1.51958	0.896244	1.767
	1.55144	2.41476	0.885625	2.06964	1.69904	1.77868	1.24242	0.998186	1.18508	1.22543	1.88169	1.5302	1.18508	1.98788	1.19464	1.66612			1.55144	2.41476	1.69904	1.77868	1.18508	1.22543	1.18508	1.98788	0.885625	2.06964	1.24242	0.998186	1.88169	1.5302	1.19464	1.66612
	1.8116	2.37547	1.9985	1.83603	1.79567	1.95814	1.0088	1.41233	1.26791	1.84452	1.78399	1.42932	1.26791	2.00805	1.37516	1.70329			1.8116	2.37547	1.79567	1.95814	1.26791	1.84452	1.26791	2.00805	1.9985	1.83603	1.0088	1.41233	1.78399	1.42932	1.37516	1.70329
	2.2268	1.90823	1.98894	1.99743	2.29689	1.96239	1.23499	1.50046	1.98894	1.26472	1.58329	1.36136	0.927039	1.97195	1.2764	1.59391			2.2268	1.90823	2.29689	1.96239	1.98894	1.26472	0.927039	1.97195	1.98894	1.99743	1.23499	1.50046	1.58329	1.36136	1.2764	1.59391
	1.60559	2.41688	1.87319	2.50821	1.77231	1.72559	1.22331	1.16915	1.92947	1.23499	1.63957	1.32207	1.92947	2.10575	1.2318	1.71284			1.60559	2.41688	1.77231	1.72559	1.92947	1.23499	1.92947	2.10575	1.87319	2.50821	1.22331	1.16915	1.63957	1.32207	1.2318	1.71284
	1.40808	2.25654	1.80311	1.88381	1.84346	1.98788	1.05659	1.42507	1.43463	1.18614	1.55568	1.40065	1.43463	2.11743	0.898367	1.41339			1.40808	2.25654	1.84346	1.98788	1.43463	1.18614	1.43463	2.11743	1.80311	1.88381	1.05659	1.42507	1.55568	1.40065	0.898367	1.41339
	1.86576	1.79673	1.72134	2.20663	2.46679	1.43781	0.579797	1.08314	1.46117	1.82222	1.42826	1.53445	1.46117	1.94752	1.03323	1.34437			1.86576	1.79673	2.46679	1.43781	1.46117	1.82222	1.46117	1.94752	1.72134	2.20663	0.579797	1.08314	1.42826	1.53445	1.03323	1.34437
	2.21088	2.02398	1.84027	2.66855	1.91567	1.72134	0.661564	1.29446	1.21694	1.79143	1.94434	1.36773	1.21694	1.92629	1.57692	1.29233			2.21088	2.02398	1.91567	1.72134	1.21694	1.79143	1.21694	1.92629	1.84027	2.66855	0.661564	1.29446	1.94434	1.36773	1.57692	1.29233
	1.73196	1.86151	1.86576	1.31251	1.664	1.71391	1.2318	1.12243	1.98257	2.09407	1.56099	1.39427	1.98257	1.92629	1.29764	1.42719			1.73196	1.86151	1.664	1.71391	1.98257	2.09407	1.98257	1.92629	1.86576	1.31251	1.2318	1.12243	1.56099	1.39427	1.29764	1.42719
	1.67674	1.58435	1.85514	2.19389	1.77656	1.82541	1.74152	0.846334	2.08557	1.95071	1.90399	1.43569	1.02367	2.11212	0.829344	1.36242			1.67674	1.58435	1.77656	1.82541	2.08557	1.95071	1.02367	2.11212	1.85514	2.19389	1.74152	0.846334	1.90399	1.43569	0.829344	1.36242
	1.66718	1.30083	2.08345	2.03141	1.76382	1.81054	0.672183	1.91673	1.95921	1.64913	1.22862	1.5302	1.95921	1.7755	1.36242	1.441			1.66718	1.30083	1.76382	1.81054	1.95921	1.64913	1.95921	1.7755	2.08345	2.03141	0.672183	1.91673	1.22862	1.5302	1.36242	1.441
	2.04416	1.66612	1.77337	2.00062	2.13336	1.84027	1.20632	1.22756	1.29764	1.22331	1.38259	1.36454	1.29764	2.05796	1.00774	1.22968			2.04416	1.66612	2.13336	1.84027	1.29764	1.22331	1.29764	2.05796	1.77337	2.00062	1.20632	1.22756	1.38259	1.36454	1.00774	1.22968
	1.60984	1.47392	2.05902	2.06221	1.53763	1.84983	0.565993	1.11287	1.92841	1.42507	1.43781	1.46967	1.92841	1.25517	1.66187	1.32737			1.60984	1.47392	1.53763	1.84983	1.92841	1.42507	1.92841	1.25517	2.05902	2.06221	0.565993	1.11287	1.43781	1.46967	1.66187	1.32737
	2.15672	2.16734	1.63426	2.19601	1.71284	1.73621	1.1426	1.22862	1.9231	1.25304	0.505464	1.59816	1.9231	1.85408	1.38578	1.4994			2.15672	2.16734	1.71284	1.73621	1.9231	1.25304	1.9231	1.85408	1.63426	2.19601	1.1426	1.22862	0.505464	1.59816	1.38578	1.4994
	1.58435	1.35392	2.80766	1.98469	1.96558	2.2937	1.09907	1.20632	1.56524	1.22118	1.62046	1.55356	1.56524	1.92947	1.321	1.46011			1.58435	1.35392	1.96558	2.2937	1.56524	1.22118	1.56524	1.92947	2.80766	1.98469	1.09907	1.20632	1.62046	1.55356	1.321	1.46011
	2.08026	1.76169	2.15884	1.77443	1.50365	1.86257	1.08739	1.37091	2.08663	1.16809	1.76594	1.40065	2.08663	1.25623	1.37622	1.26154			2.08026	1.76169	1.50365	1.86257	2.08663	1.16809	2.08663	1.25623	2.15884	1.77443	1.08739	1.37091	1.76594	1.40065	1.37622	1.26154
	1.33162	1.55993	2.03354	1.84983	1.54825	2.24379	1.29127	1.2626	2.11318	1.20101	1.70116	1.32207	2.11318	1.18296	1.38047	1.42719			1.33162	1.55993	1.54825	2.24379	2.11318	1.20101	2.11318	1.18296	2.03354	1.84983	1.29127	1.2626	1.70116	1.32207	1.38047	1.42719
	2.11743	1.69585	1.59604	1.93903	1.7086	1.79249	1.19145	1.2764	1.6417	1.22649	1.41445	1.69479	1.6417	1.82541	1.1734	1.67886			2.11743	1.69585	1.7086	1.79249	1.6417	1.22649	1.6417	1.82541	1.59604	1.93903	1.19145	1.2764	1.41445	1.69479	1.1734	1.67886
	1.10544	1.41233	1.84027	1.93372	2.33618	2.04734	1.09482	1.24242	1.25729	1.71709	1.12774	1.27109	1.25729	2.00381	1.33162	1.40065			1.10544	1.41233	2.33618	2.04734	1.25729	1.71709	1.25729	2.00381	1.84027	1.93372	1.09482	1.24242	1.12774	1.27109	1.33162	1.40065
	2.0792	1.91461	1.50471	2.00381	1.5525	1.82965	1.11287	1.03323	1.83284	1.94752	1.63957	1.40596	1.83284	1.75957	1.42719	1.46967			2.0792	1.91461	1.5525	1.82965	1.83284	1.94752	1.83284	1.75957	1.50471	2.00381	1.11287	1.03323	1.63957	1.40596	1.42719	1.46967
	1.65869	1.72134	1.87956	1.29552	1.84983	2.06115	1.15747	1.17234	1.81903	1.92629	1.57798	1.27109	1.81903	1.21163	1.34755	1.57374			1.65869	1.72134	1.84983	2.06115	1.81903	1.92629	1.81903	1.21163	1.87956	1.29552	1.15747	1.17234	1.57798	1.27109	1.34755	1.57374
	1.33375	1.70435	2.76094	1.7224	1.57374	1.50684	1.17659	1.20844	1.88169	2.04522	1.1734	1.27534	1.88169	1.74895	0.896244	1.40808			1.33375	1.70435	1.57374	1.50684	1.88169	2.04522	1.88169	1.74895	2.76094	1.7224	1.17659	1.20844	1.1734	1.27534	0.896244	1.40808
	1.63957	1.46967	1.30401	2.14929	1.76913	1.71284	1.17871	0.986505	1.87532	2.10256	1.46648	1.56524	1.87532	1.83921	0.763506	1.664			1.63957	1.46967	1.76913	1.71284	1.87532	2.10256	1.87532	1.83921	1.30401	2.14929	1.17871	0.986505	1.46648	1.56524	0.763506	1.664
	1.56843	1.05447	1.96558	1.9762	2.00911	1.75957	0.870758	1.58223	1.97089	2.38927	0.993938	1.45586	1.97089	1.96664	1.33587	1.31463			1.56843	1.05447	2.00911	1.75957	1.97089	2.38927	1.97089	1.96664	1.96558	1.9762	0.870758	1.58223	0.993938	1.45586	1.33587	1.31463
	1.79355	1.37091	2.13336	1.81054	1.56418	2.11106	1.28171	1.29764	1.84771	1.90399	1.51427	1.30932	1.84771	1.18083	1.48985	0.905801			1.79355	1.37091	1.56418	2.11106	1.84771	1.90399	1.84771	1.18083	2.13336	1.81054	1.28171	1.29764	1.51427	1.30932	1.48985	0.905801
	2.1238	1.15216	1.62895	1.93266	1.68205	1.82647	1.08739	1.35498	2.05265	1.20632	1.81373	1.28065	2.05265	1.29658	1.16172	1.15959			2.1238	1.15216	1.68205	1.82647	2.05265	1.20632	2.05265	1.29658	1.62895	1.93266	1.08739	1.35498	1.81373	1.28065	1.16172	1.15959
	2.51139	1.19889	1.5079	2.14079	2.18327	2.19601	1.6417	1.18933	1.18508	1.20101	1.36136	1.43144	1.18508	2.10893	1.19676	1.21163			2.51139	1.19889	2.18327	2.19601	1.18508	1.20101	1.18508	2.10893	1.5079	2.14079	1.6417	1.18933	1.36136	1.43144	1.19676	1.21163
	1.767	1.69585	2.26822	1.02473	1.02473	1.76382	0.543693	1.22756	1.6863	1.65975	1.62683	1.39534	1.6863	1.84133	1.10331	1.24986			1.767	1.69585	1.02473	1.76382	1.6863	1.65975	1.6863	1.84133	2.26822	1.02473	0.543693	1.22756	1.62683	1.39534	1.10331	1.24986
	1.67037	1.7309	1.92416	2.0569	1.67886	1.99319	1.19464	0.876067	1.86363	1.24986	1.48135	0.657316	1.86363	1.9231	1.2764	1.40914			1.67037	1.7309	1.67886	1.99319	1.86363	1.24986	1.86363	1.9231	1.92416	2.0569	1.19464	0.876067	1.48135	0.657316	1.2764	1.40914
	2.36591	2.18327	0.982258	1.65338	1.60984	1.60665	1.59497	1.14473	1.82434	2.28627	1.2403	0.980134	1.82434	2.03672	1.49409	1.27003			2.36591	2.18327	1.60984	1.60665	1.82434	2.28627	1.82434	2.03672	0.982258	1.65338	1.59497	1.14473	1.2403	0.980134	1.49409	1.27003
		1.92416		1.9008		1.9762		0.964205		2.05902		1.74258		2.00699		1.5663				1.92416		1.9762		2.05902		2.00699		1.9008		0.964205		1.74258		1.5663
	1.82541	1.63957	0.980134	2.24592	1.35392	2.12592	1.26791	1.20313	1.96452	1.23605	1.27109	1.64807	1.96452	2.03035	1.40383	1.62789			1.82541	1.63957	1.35392	2.12592	1.96452	1.23605	1.96452	2.03035	0.980134	2.24592	1.26791	1.20313	1.27109	1.64807	1.40383	1.62789
	1.11499	1.218	0.898367	2.0208	2.36273	1.35605	1.45586	0.572364	2.04522	1.82222	1.48135	1.46648	2.04522	1.87532	1.44525	1.4187			1.11499	1.218	2.36273	1.35605	2.04522	1.82222	2.04522	1.87532	0.898367	2.0208	1.45586	0.572364	1.48135	1.46648	1.44525	1.4187
	1.77443	1.43994	0.980134	1.66187	2.22999	1.46011	1.51958	1.06084	1.88487	1.86045	1.36667	1.42507	1.88487	2.03885	1.321	1.37516			1.77443	1.43994	2.22999	1.46011	1.88487	1.86045	1.88487	2.03885	0.980134	1.66187	1.51958	1.06084	1.36667	1.42507	1.321	1.37516
	1.99743	2.17371	1.07995	1.26366	2.00911	0.966329	1.48135	1.11287	1.33162	2.43069	1.70116	0.683864	1.33162	1.76594	1.29446	1.29552			1.99743	2.17371	2.00911	0.966329	1.33162	2.43069	1.33162	1.76594	1.07995	1.26366	1.48135	1.11287	1.70116	0.683864	1.29446	1.29552
	2.41688	1.42507	0.905801	1.05447	2.23955	1.95602	0.794301	0.930224	1.87744	1.18189	1.33268	1.48241	1.87744	1.20526	1.49091	1.42082			2.41688	1.42507	2.23955	1.95602	1.87744	1.18189	1.87744	1.20526	0.905801	1.05447	0.794301	0.930224	1.33268	1.48241	1.49091	1.42082
	2.1238	1.65338	1.33799	2.13548	2.39671	1.59391	0.996062	0.915358	1.86363	1.97301	1.51958	0.986505	1.86363	2.05371	0.967391	1.767			2.1238	1.65338	2.39671	1.59391	1.86363	1.97301	1.86363	2.05371	1.33799	2.13548	0.996062	0.915358	1.51958	0.986505	0.967391	1.767
	2.34043		0.638202		2.16309		1.24667		2.00699		1.29552		2.00699		1.33162				2.34043		2.16309		2.00699		2.00699		0.638202		1.24667		1.29552		1.33162

## Sheet: Fig3C
Exp1		WT		REV3				for ttest	Chromatid break	Isochromatid break	total break
		-	+	-	+			WT-	0	0	0
	Chromatid break	0	2	0	3				0	0	0
	Isochromatid break	0	3	1	12				0	0	0
	total break	0	5	1	15			WT+	2	3	5
									0	3	3
									0	2	2
								REV3-	0	1	1
Exp2		WT		REV3					1	3	4
		-	+	-	+				1	2	3
	Chromatid break	0	0	1	3			REV3+	3	12	15
	Isochromatid break	0	3	3	10				3	10	13
	Total	0	3	4	13				5	15	20
												rev3+
Exp3		WT		REV3
		-	+	-	+
	Chromatid break	0	0	1	5
	Isochromatid break	0	2	2	15
	Total	0	2	3	20
For Plot		WT		REV3			ttest (total)	WT-	WT+	rev3-
Avg		-	+	-	+		WT-
	Chromatid break	0	0.666667	0.666667	3.66667		WT+	0.0634142
	Isochromatid break	0	2.66667	2	12.3333		rev3-	0.0941784	0.727834
	total break	0	3.33333	2.66667	16		rev3+	0.0165091	0.0415768	0.0292863
SD		WT (-)	WT (+)	REV3 (-)	REV3 (+)
	Chromatid break	0	1.1547	0.57735	1.1547
	Isochromatid break	0	0.57735	1	2.51661
	total break	0	1.52753	1.52753	3.60555

## Sheet: Fig3E
Exp1					Exp2					Exp3
WT (-)	WT (+)	rev3 (-)	rev3 (+)		WT (-)	WT (+)	rev3 (-)	rev3 (+)		WT (-)	WT (+)	REV3 (-)	REV3 (+)		Median	WT (-)	WT (+)	rev3 (-)	rev3 (+)
13.3859	1.21871	6.1749	13.856		4.62176	2.78595	3.91032	59.1518		1.80172	3.17344	23.9025	100.084		exp1	2.97404	1.13724	3.65347	22.446
1.06673	10.4106	7.23709	4.18013		5.0704	0.141185	0.498625	68.0717		32.6055	27.4833	35.2604	26.1934		exp2	0.609038	1.99723	3.57013	27.9098
1.89498	22.6217	3.65347	52.2611		0.4422	1.64913	7.90081	57.6835		0.0991464	34.3777	17.868	18.7148		exp3	3.20927	11.8701	11.4743	50.0137
2.09232	0.481039	0.294454	6.67789		1.26295	34.3001	4.35312	45.3171		4.94536	12.9012	130.658	6.27165
2.07078	2.49503	1.34224	40.9018		0.543101	2.02096	12.3475	74.8103		1.03688	22.8136	8.96037	95.8552		for plot	WT (-)	WT (+)	rev3 (-)	rev3 (+)
0.875775	2.07261	1.22381	28.9215		1.84327	65.4027	0	33.6277		11.717	26.7029	17.3757	47.6087		Avg	2.26412	5.00151	6.23264	33.4565
26.9546	1.67359	31.4	26.8803		6.41656	2.54101	2.01295	93.8281		1.1886	47.3461	20.4208	48.9191		SD	1.43816	5.96386	4.53963	14.5969
0.576628	1.26914	0.898001	96.7978		0.158628	3.51476	2.8995	68.717		1.75377	20.8659	51.2412	47.6351
2.60278	0.786103	8.18182	10.7613		4.93105	43.8833	1.18823	77.2673		2.16546	27.2002	31.1244	61.8231		TTEST	WT (-)	WT (+)	rev3 (-)	rev3 (+)
0.737705	3.05192	4.91116	19.0463		5.40749	0.629659	0.208117	60.766		0.930651	35.3695	48.1312	55.979		WT (-)		0.470931	0.219408	0.0616649
13.5957	0.188792	0.95688	13.763		1.48184	1.9372	31.7758	48.0701		0.783444	3.2911	56.3345	64.9677		WT (+)			0.287702	0.0297798
15.7157	8.79298	3.63166	11.1582		0.0661026	37.5382	50.0064	17.8823		15.3105	34.5046	24.0972	63.1038		rev3 (-)				0.0436208
2.07942	0.517441	1.55825	5.26862		1.3122	30.3673	1.27321	61.8736		4.06754	23.4943	11.6634	63.6906		rev3 (+)
5.56697	0.480452	2.92855	40.9856		0.0276748	60.2634	51.1334	3.83236		5.65417	27.4175	6.57336	41.0396
8.55239	0.093956	0.508934	15.4037		0.39503	2.75754	58.7946	47.6766		9.38111	20.6742	8.76805	59.0547
3.02088	1.70467	1.19324	22.446		1.86517	0.440824	52.6768	10.6924		0	49.84	18.7313	40.4842
1.55481	1.26548	1.22162	34.7346		5.31022	38.2431	37.151	70.2848		2.072	20.181	16.2354	47.4336
1.23993	1.11611	1.20287	21.586		1.33999	4.23258	1.53111	32.7153		58.718	24.5716	7.07253	50.0137
3.55582	0.848669	1.07614	2.75391		4.90695	7.01635	0.551079	3.25693		13.8556	22.1224	4.81055	22.1052
4.8657	2.29759	1.1112	23.1894		0.638856	25.7076	4.79856	64.9256		79.5462	26.9955	7.88706	111.506
2.54285	0.413396	2.86998	80.8279		1.29209	37.6128	1.02858	10.7202		15.9001	33.5625	11.2852	48.0246
12.6797	0.539622	4.45569	2.67295		3.06448	1.50746	34.4788	52.9862		3.55618	55.1372	14.1959	12.8874
1.50501	0.732599	10.4193	14.2938		0.207271	38.6361	30.8566	35.608		0.628045	3.34632	25.5206	131.523
9.25819	0.635382	5.2159	88.8549		0.0562987	1.10655	1.88721	15.2073		1.07113	41.1939	8.5644	46.3679
0.96183	0.522077	1.82922	0.709063		2.24485	5.53484	5.84386	37.2993		3.15466	59.0677	3.73612	47.6106
5.51603	1.7023	1.40275	11.7164		0.365112	1.20228	4.34555	82.2119		15.1098	24.1918	19.4304	56.3715
1.38627	0.457112	37.3374	75.8035		0.632776	10.2832	43.9831	7.86078		3.59378	55.3921	5.03357	46.1395
4.57138	0.649537	2.64643	47.5374		0.240595	0.307379	41.5715	87.6239		1.31284	20.0918	17.0924	9.15197
0.593224	5.17011	2.89807	1.01653		0.300069	1.98276	2.0672	70.7442		0.966679	32.9435	9.4869	80.746
17.1792	9.56617	3.11828	0.783422		2.72241	0.433517	28.4308	62.183		2.86551	38.2123	5.96028	50.948
1.44801	1.33794	0.611721	12.0915		0.130992	0.982835	39.3068	50.2194		6.88131	42.7859	5.23871	76.5447
1.43075	21.2543	4.40481	13.4149		0.978546	1.67353	34.6565	2.58875		1.93479	0.141185	28.8383	135.492
2.40943	1.34654	45.4155	4.44639		1.46487	2.46138	3.99239	8.56922		21.7422	51.6491	12.9499	83.9886
15.5256	28.0461	57.1332	60.1043		0.0806299	11.3686	0.614541	2.29755		1.38524	34.3001	10.5864	37.9697
1.03842	1.17407	44.1239	3.70104		0.262358	2.73666	7.01129	66.8348		2.46597	2.02096	13.2807	97.8817
17.2506	17.7811	0.978065	30.9176		5.79881	46.0845	4.67324	15.0405		2.41765	65.4027	10.3808	90.092
11.7664	1.05052	4.98041	160.609		1.15447	1.42963	47.5545	52.1463		1.15181	2.54101	7.10186	16.7962
23.3639	1.13528	25.9997	34.9145		1.67669	6.33478	0.00399528	55.8101		23.6395	3.51476	3.46579	21.6897
6.17249	1.36693	48.4447	2.53595		3.00437	0.893518	2.04233	16.0255		0.658679	43.8833	31.7366	47.8396
3.60069	1.68479	3.58319	20.9507		0.303978	40.5959	2.77155	67.3585		21.6011	70.6297	44.5528	22.5773
1.72304	0.357837	39.3455	65.8922		0.0142779	2.04037	0.869738	23.5		1.87189	1.9372	14.0621	131.494
1.46804	1.8761	2.10944	35.07		0.700544	3.15036	2.42348	50.8925		0.678502	37.5382	8.442	12.638
2.70622	1.29442	3.50355	39.574		0.30716	2.9977	0.203357	1.70048		3.1782	30.3673	27.3962	41.5117
14.8082	0.768908	9.98048	14.2403		0.395773	1.01414	0.443453	6.27754		4.56309	60.2634	53.3848	39.0581
1.0567	0.198666	0.346163	84.2961		2.92128	0.172719	1.79793	51.1715		6.80186	42.7575	30.9947	62.7508
5.62797	9.42928	3.46221	31.8522		0.44811	2.25122	1.9904	5.58601		1.94104	0.440824	8.97589	27.5107
16.3608	0.469318	6.54975	38.0499		0.20021	0.0408605	3.32985	51.7326		3.12225	38.2431	4.89201	67.3178
0.940386	0.640573	7.61257	37.5696		0.136857	3.09845	1.43096	70.2807		17.1675	4.23258	3.27675	113.352
2.92488	0.52758	3.07206	1.62523		0.734352	0.546944	1.15777	4.40809		2.11762	7.01635	39.5879	51.3594
2.97404	0	0.365781	37.0059		0.46762	0.877537	1.63106	15.2997		4.75911	25.7076	25.9277	91.3171
2.38981	0.143826	6.5956	56.9229		1.12996	0.847681	4.07631	9.90485		1.63931	37.6128	76.7565	96.1602
23.8683	1.12308	1.03151	40.3636		0.117641	1.01571	19.5876	20.7169		2.16556	31.5075	17.4172	101.762
17.8822	0.74805	0.885246	1.5364		0.398092	5.29968	2.80039	8.21307		1.14604	38.6361	50.9781	72.2114
3.28757	0.373103	1.24092	15.455		0.464501	2.49798	0.161524	4.17913		3.18426	11.3686	23.579	111.369
3.42853	0.488286	8.44545	1.42181		1.17655	1.75175	9.52251	13.9523		3.24226	2.73666	16.813	30.4456
2.19056	2.85381	4.43966	20.4344		0.194248	0.898887	0.945478	7.83731		11.6193	46.0845	24.2488	50.025
1.72007	0.533392	0.679163	60.2104		0.163816	1.2318	0.616556	11.4627		4.93463	1.42963	37.4771	12.6515
1.92586	0.104448	3.23659	19.9566		0.331902	1.58087	0.756247	4.74626		1.84524	6.33478	17.6554	41.7901
21.5858	0.269577	3.61026	30.8083		0.116836	1.14977	43.5308	22.2111		27.2876	0.893518	9.00892	57.8212
11.5005	0.315441	2.70038	29.1124		0.964663	1.39009	1.26921	24.8565		1.36196	40.5959	23.9101	76.3733
1.95687	3.05953	2.5219	16.2239		2.14403	0.625862	28.2465	7.60345		22.109	2.04037	3.91032	30.3066
18.8614	5.22672	2.47417	13.1841		0.17168	1.3481	27.4543	12.7122		3.23428	3.15036	0.498625	122.282
3.46088	0.706725	3.15443	56.7565		0.074637	1.74637	39.2974	5.21521		20.4132	2.9977	7.90081	122.629
14.1166	0.673146	0.763839	2.88295		0.250003	1.32935	0.781188	9.72007		1.36986	1.01414	4.35312	59.5943
2.78531	0.529225	3.32243	81.5387		1.96038	0.978485	29.3485	5.22192		4.68988	0.172719	12.3475	35.2156
1.31935	0.410018	41.5643	150.831		0.296672	1.30036	2.18515	28.9244		15.9559	2.25122	20	16.9258
3.87268	20.912	3.939	1.25268		1.89794	1.03397	36.5358	14.3628		0.219686	0.0408605	2.01295	55.3619
2.4404	4.34995	0.731951	13.4961		0.398069	1.3769	1.91932	26.3136		1.35258	3.09845	2.8995	56.5033
11.0512	1.74434	2.47305	17.8686		0.233815	1.99723	0.807849	81.8939		34.6919	0.546944	1.18823	68.7817
4.39201	12.4112	4.55529	99.5236		2.63958	0.180993	0.368526	7.61213		2.97776	0.877537	20.2081	43.1301
0.924758	0.736497	7.14406	63.2669		0.0225019	6.43646	1.81936	11.9129		36.4044	0.847681	31.7758	85.8292
5.85589	6.6362	0.511519	38.3964		0.713835	1.11238	3.57013	63.4111		4.26432	2.78595	20.004	131.494
3.01325	1.07059	16.7446	28.5613		0.323451	2.56555	0.241573	3.00138		73.9155	0.141185	2.04233	125.968
0.7394	0.217998	37.0431	60.0359		0.36133	1.80408	1.20355	13.6312		2.42652	1.64913	2.77155	41.8865
1.29799	1.5791	13.4158	110.972		0.0419817	2.5673	43.2115	14.6341		4.60051	34.3001	0.869738	15.4444
19.6508	12.2147	22.8959	63.1842		0.270166	1.22963	3.15481	57.6843		25.6784	2.02096	2.42348	51.1146
6.05668	0.717575	7.66847	70.6077		1.27703	0.705852	1.64363	131.163		7.20155	2.54101	0.203357	124.774
2.22736	2.9188	13.094	0.783663		0.0978093	2.53087	35.1407	11.2041		1.48496	3.51476	0.443453	96.7874
0	1.13724	19.9819	64.7174		0.0996449	1.07792	32.3009	3.07677		4.50282	43.8833	1.79793	113.995
1.25031	4.46746	38.7008	10.9146		0.0439167	1.49605	0.0816472	0		2.11155	0.629659	1.9904	37.6202
3.88185	27.6565	7.55929	0.63095		0.383058	3.80161	1.60406	26.8951		29.1193	1.9372	3.32985	110.558
1.8139	26.3113	51.652	35.316		0.066699	2.14043	0.717565	25.1759		2.58514	37.5382	1.43096	35.6915
17.4488	23.9178	50.876	32.3487		1.14935	15.0755	2.30726	78.2257		0.483175	30.3673	1.15777	14.2583
1.1877	0.106815	30.1909	56.5989		3.01157	0.937896	28.8764	3.71867		0.644918	9.67136	1.63106	98.3627
12.7284	1.56618	11.8262	34.2831		0.585299	2.94969	2.68519	34.3001		15.0684	1.86762	4.07631	33.9206
16.8963	32.7782	0.999615	5.70914		0.157977	2.3407	2.24575	4.71813		0.309498	11.8701	19.5876	52.8139
1.04313	3.77962	123.949	1.91237		0.556283	1.57945	41.9215	72.067		30.2485	47.2069	2.80039	52.3151
1.57104	11.6557	34.147	42.096		0.641549	1.2488	21.3916	59.1435		19.8586	13.0234	0.161524	13.0038
3.56464	29.006	2.34042	3.54712		0.0394794	20.7275	1.26463	58.3848		57.4915	44.0037	9.52251	57.6727
0.464207	0.223332	22.8582	1.68826		18.6223	1.24742	3.55248	8.43123		9.89926	6.45388	0.945478	159.373
4.26139	0.537463	16.5815	35.1744		1.16051	0.328239	34.2657	8.42901		3.90463	7.21136	0.616556	119.661
1.35981	2.76185	141.292	28.7805		0.853945	4.71114	29.6436	7.07082		7.87131	0.392503	15.5807	22.9674
11.899	0.300261	13.2425	91.8722		1.50575	1.72246	7.97736	51.8754		0.62762	0.640691	2.0336	65.5394
2.80122	0.327908	2.64173	28.52		0.26015	2.29553	47.711	50.7829		0.989101	36.7355	21.2331	28.8
5.004	17.4651	0	11.8753		0.479386	10.3277	10.8618	64.382		0.265556	1.10084	71.4406	73.857
20.4631	23.8228	29.5492	16.6944		1.7445	2.63643	2.07344	8.06034		6.70622	0.273854	19.3029	56.3825
1.14455	0.564315	2.46222	1.22166		0.10994	19.5595	5.70167	4.72455		0.289722	2.55571	2.22392	115.377
1.93363	3.1114	5.33833	19.669		0.216815	7.1683	45.9125	68.1138		6.3212	0.514742	14.6606	27.7896
0.632192	0.0570826	34.9836	1.7199		0.0675777	40.66	1.80276	81.8433		28.9066	28.6597	13.6703	53.3981
3.08809	78.0511	26.0405	5.36125		1.00203	0.643897	98.9509	54.5324		0.333114	1.27709	0.743539	97.5672
9.20974	1.03774	2.36481	1.04958		0.568575	1.78249	0.0847597	61.7088		2.8497	1.98228	29.8767	81.3663
0.3578	0.596524	10.4235			0.881409	19.0607	9.22893	45.8909		12.9195	0.663123	2.2967	17.4537
6.0273	17.4395	0.590813			0.0548616	20.0629	23.9316	66.7004		0.412852	2.04545	30.1096	68.5125
19.3252	0.582265				1.54301	1.95184	31.1464	44.719		7.54894	2.33927	16.7369	32.5841
1.62355	0.942201				0.470873	1.22234	68.1198			1.68162	10.7576	4.22473	53.0345
3.6504					0.863111	24.1933	0.455432			5.89554	2.05753	13.0234	20.5594
0.140148					1.81702	2.14575	2.87389			6.11623	0.817548	14.5884	53.7141
					0.4261		31.8574			3.05828		1.5487	98.9294
					1.28807		62.4019			34.1263		13.5627	22.6151
					0.0539235		100.955			1.48815		1.87432	53.6018
					1.19616		1.73646			0.867637		1.27735	37.437
					1.30711		1.53905			7.41792		8.71317	3.77104
					1.36406		2.90203			2.10618			6.88261
					3.21943		6.1367			18.8149			11.4152
					0.7977		34.449			7.29537			31.3912
					0.646763		12.3599			0.159907			26.0779
					3.31961		10.9933						3.3861
					0.954786								11.9072
													6.88261
													12.0868
													31.3912
													25.503
													10.3239
													40.0498
													120.674
													120.674
													51.2468
													34.0772
													2.18725
													7.69527
													2.98792
													0.681446
													91.4886
													20.3242
													20.2324

## Sheet: Fig4C
				SUB-G1	G1	early S	G2/M		for ttest	SUB-G1	G1	early S	G2/M			SUB-G1	G1	early S	G2/M
exp1		WT	-	1.4	16.2	30.7	15.5		wt-	1.4	16.2	30.7	15.5		wt- vs wt+	0.0731449	0.0101666	0.0151266	0.0407526
			(+) 6Hrs	2.4	5.9	55.4	4.9			4.9	13	37	8.2		rev3- vs rev3+	0.0349404	0.0158202	0.000469018	0.0786416
		rev3	-	10.4	14.5	19.7	21.2			2.7	15.4	33.5667	12.2333
			(+) 6Hrs	12.6	11.5	28.4	14.9		wt+	2.4	5.9	55.4	4.9
										7.4	4.6	52.9	3.2
										4	3.4	55.3	2.2		for ttest	SUB-G1	G1	early S	G2/M
									rev3-	10.4	14.5	19.7	21.2		WT	1	-10.3	24.7	-10.6
										7.1	9.6	26.3	21.4			2.5	-8.4	15.9	-5
										8.5	11.8	25.2	20.6			1.3	-12	21.7333	-10.0333
									rev3+	12.6	11.5	28.4	14.9		rev3	2.2	-3	8.7	-6.3
				SUB-G1	G1	early S	G2/M			8.3	7.6	35.1	17.8			1.2	-2	8.8	-3.6
exp2		WT	-	4.9	13	37	8.2			10.9	9.6	33.4	18.4			2.4	-2.2	8.2	-2.2
			(+) 6Hrs	7.4	4.6	52.9	3.2							for plot		sub-G1	G1	early-S	G2/M
		rev3	-	7.1	9.6	26.3	21.4							Avg	WT	1.6	-10.2333	20.7778	-8.54444
			(+) 6Hrs	8.3	7.6	35.1	17.8								rev3	1.93333	-2.4	8.56667	-4.03333
														SD	WT	0.793725	1.80093	4.47714	3.08263
															rev3	0.64291	0.52915	0.321455	2.08407
														ttest		0.722863	0.0164436	0.0441002	0.136151
exp3				SUB-G1	G1	early S	G2/M
		WT	-	1.8	17	33	13
			(+) 6Hrs	4	3.4	55.3	2.2
		rev3	-	8.5	11.8	25.2	20.6
			(+) 6Hrs	10.9	9.6	33.4	18.4
				SUB-G1	G1	early S	G2/M
Avg		WT	-	2.7	15.4	33.5667	12.2333
		0	(+) 6Hrs	4.6	4.63333	54.5333	3.43333
		rev3	-	8.66667	11.9667	23.7333	21.0667
		0	(+) 6Hrs	10.6	9.56667	32.3	17.0333
SD				SUB-G1	G1	early S	G2/M
		WT	-	1.91572	2.1166	3.188	3.7099
		0	(+) 6Hrs	2.55343	1.25033	1.41539	1.36504
		rev3	-	1.6563	2.45425	3.53601	0.416333
		0	(+) 6Hrs	2.16564	1.95021	3.48281	1.87172

[truncated: 4 more sheets: Fig4E, Fig5B, Fig5C, Fig6B]
